# Supplementary material for: PTEN Protein Loss and Loss-of-Function Mutations in Gastric Cancers: The Relationship with Microsatellite Instability, EBV, HER2, and PD-L1 Expression
Source: Cancers (Basel). 2020 Jun 29;12(7):1724. doi: 10.3390/cancers12071724 (PMC7407887; doi:10.3390/cancers12071724)
Supplement: Supplementary file 1 [file cancers-12-01724-s001.zip]

Archive with 1 entries (1 files):
- cancers-851782-supplementary.xlsx
