# Supplementary material for: PTEN Protein Loss and Loss-of-Function Mutations in Gastric Cancers: The Relationship with Microsatellite Instability, EBV, HER2, and PD-L1 Expression
Source: Cancers (Basel). 2020 Jun 29;12(7):1724. doi: 10.3390/cancers12071724 (PMC7407887; doi:10.3390/cancers12071724)
Supplement: Supplementary file 1 [file cancers-12-01724-s001.zip › cancers-851782-supplementary.xlsx]

## Sheet: Sheet1
Case	Age	Sex	Specimen	Histology	HER2	EBV	MSI	PD-L1 CPS (≥1)	PTEN IHC
1	68	M	Stomach, resection	Tubular adenocarcinoma	-	-	MSS	+	preserved
2	59	M	Stomach, resection	Signet ring cell carcinoma	-	-	MSS	+	preserved
3	76	M	Stomach, resection	Papillary adenocarcinoma	-	-	MSS	+	preserved
4	57	F	Stomach, resection	Tubular adenocarcinoma	-	-	MSS	+	preserved
5	67	M	Stomach, resection	Papillary adenocarcinoma	-	-	MSS	+	loss
6	73	M	Stomach, resection	Tubular adenocarcinoma	+	-	MSS	-	preserved
7	57	F	Stomach, resection	Tubular adenocarcinoma	-	-	MSS	+	preserved
8	62	M	Stomach, resection	Papillary adenocarcinoma	+	-	MSS	-	preserved
9	54	M	Stomach, resection	Tubular adenocarcinoma	-	-	MSS	+	preserved
10	68	M	Stomach, resection	Tubular adenocarcinoma	+	-	MSS	+	preserved
11	64	M	Stomach, resection	Tubular adenocarcinoma	-	-	MSS	+	preserved
12	64	M	Stomach, resection	Tubular adenocarcinoma	-	-	MSS	+	loss
13	49	F	Stomach, resection	Tubular adenocarcinoma	-	-	MSS	+	preserved
14	47	F	Stomach, resection	Tubular adenocarcinoma	-	-	MSS	+	preserved
15	66	M	Stomach, resection	Tubular adenocarcinoma	-	-	MSS	-	preserved
16	50	F	Stomach, resection	Signet ring cell carcinoma	-	-	MSS	-	preserved
17	69	M	Stomach, resection	Tubular adenocarcinoma	+	-	MSS	-	preserved
18	66	F	Stomach, resection	Tubular adenocarcinoma	-	-	MSS	-	preserved
19	43	F	Stomach, resection	Tubular adenocarcinoma	-	-	MSS	+	preserved
20	45	M	Stomach, resection	Tubular adenocarcinoma	+	-	MSS	+	preserved
21	76	M	Stomach, resection	Papillary adenocarcinoma	+	-	MSS	+	preserved
22	62	M	Stomach, resection	Tubular adenocarcinoma	-	+	MSS	+	preserved
23	63	F	Stomach, resection	Tubular adenocarcinoma	-	-	MSS	+	preserved
24	54	M	Stomach, resection	Papillary adenocarcinoma	-	-	MSS	+	preserved
25	74	F	Stomach, resection	Tubular adenocarcinoma	-	-	MSS	+	preserved
26	60	M	Stomach, resection	Tubular adenocarcinoma	-	-	MSI	+	preserved
27	46	F	Stomach, resection	Tubular adenocarcinoma	-	-	MSS	-	preserved
28	62	M	Stomach, resection	Tubular adenocarcinoma	-	-	MSS	-	preserved
29	45	M	Stomach, resection	Tubular adenocarcinoma	+	-	MSS	-	preserved
30	59	M	Stomach, resection	Tubular adenocarcinoma	-	-	MSS	+	preserved
31	71	M	Stomach, resection	Tubular adenocarcinoma	-	-	MSS	-	preserved
32	66	M	Stomach, resection	Tubular adenocarcinoma	-	+	MSS	+	preserved
33	38	F	Stomach, resection	Signet ring cell carcinoma	-	-	MSS	+	preserved
34	51	F	Stomach, resection	Signet ring cell carcinoma	+	-	MSS	+	preserved
35	49	M	Stomach, resection	Signet ring cell carcinoma	-	-	MSS	+	preserved
36	65	M	Stomach, resection	Tubular adenocarcinoma	-	-	MSS	+	loss
37	76	M	Stomach, resection	Tubular adenocarcinoma	-	-	MSS	-	preserved
38	29	M	Stomach, resection	Tubular adenocarcinoma	-	-	MSS	-	preserved
39	57	M	Stomach, resection	Medullary carcinoma NOS	+	+	MSS	+	preserved
40	67	M	Stomach, resection	Tubular adenocarcinoma	+	-	MSS	+	preserved
41	52	F	Stomach, resection	Signet ring cell carcinoma	-	-	MSS	-	preserved
42	60	M	Stomach, resection	Papillary adenocarcinoma	-	-	MSS	+	preserved
43	70	F	Stomach, resection	Tubular adenocarcinoma	+	-	MSS	+	preserved
44	56	F	Stomach, resection	Tubular adenocarcinoma	-	-	MSS	+	preserved
45	42	M	Stomach, resection	Tubular adenocarcinoma	-	+	MSS	+	preserved
46	77	F	Stomach, resection	Tubular adenocarcinoma	-	-	MSS	+	preserved
47	54	M	Stomach, resection	Tubular adenocarcinoma	-	-	MSS	+	preserved
48	54	M	Stomach, resection	Signet ring cell carcinoma	-	-	MSS	+	preserved
49	54	F	Stomach, resection	Tubular adenocarcinoma	-	-	MSS	-	preserved
50	76	M	Stomach, resection	Tubular adenocarcinoma	-	-	MSS	-	preserved
51	66	F	Stomach, resection	Tubular adenocarcinoma	-	-	MSS	+	preserved
52	41	M	Stomach, resection	Tubular adenocarcinoma	-	-	MSS	-	preserved
53	68	M	Stomach, resection	Tubular adenocarcinoma	+	-	MSS	+	loss
54	61	M	Stomach, resection	Adenosquamous carcinoma	+	-	MSI	+	preserved
55	49	F	Stomach, resection	Tubular adenocarcinoma	-	-	MSS	+	preserved
56	39	F	Stomach, resection	Tubular adenocarcinoma	-	-	MSS	-	preserved
57	55	M	Stomach, resection	Tubular adenocarcinoma	-	-	MSI	NA	preserved
58	65	M	Stomach, resection	Tubular adenocarcinoma	-	-	MSS	+	preserved
59	71	F	Stomach, resection	Tubular adenocarcinoma	-	-	MSS	+	loss
60	64	M	Stomach, resection	Tubular adenocarcinoma	-	-	MSS	+	preserved
61	46	M	Stomach, resection	Tubular adenocarcinoma	-	-	MSS	+	preserved
62	62	M	Stomach, resection	Tubular adenocarcinoma	-	-	MSS	+	preserved
63	60	M	Stomach, resection	undifferentiated carcinoma	-	-	MSS	+	loss
64	61	M	Stomach, resection	Tubular adenocarcinoma	-	-	MSS	-	preserved
65	77	M	Stomach, resection	Tubular adenocarcinoma	+	-	MSS	+	preserved
66	78	M	Stomach, resection	Tubular adenocarcinoma	+	-	MSS	+	loss
67	63	F	Stomach, resection	Signet ring cell carcinoma	-	-	MSS	+	preserved
68	71	M	Stomach, resection	Tubular adenocarcinoma	-	-	MSS	+	preserved
69	67	M	Stomach, resection	Tubular adenocarcinoma	-	-	MSS	+	preserved
70	54	F	Stomach, resection	Signet ring cell carcinoma	-	-	MSS	-	preserved
71	57	M	Stomach, resection	Tubular adenocarcinoma	-	+	MSS	+	preserved
72	55	F	Stomach, resection	Tubular adenocarcinoma	-	-	MSS	-	preserved
73	72	M	Stomach, resection	Tubular adenocarcinoma	+	-	MSS	+	preserved
74	46	F	Stomach, resection	Tubular adenocarcinoma	+	-	MSS	-	preserved
75	79	M	Stomach, resection	Tubular adenocarcinoma	-	-	MSS	+	preserved
76	58	M	Stomach, resection	Tubular adenocarcinoma	-	-	MSS	+	preserved
77	62	F	Stomach, resection	Tubular adenocarcinoma	-	-	MSS	-	preserved
78	66	M	Stomach, resection	Tubular adenocarcinoma	-	+	MSS	+	preserved
79	63	M	Stomach, resection	Signet ring cell carcinoma	-	-	MSS	-	preserved
80	59	M	Stomach, resection	Signet ring cell carcinoma	-	-	MSS	-	preserved
81	72	F	Stomach, resection	Tubular adenocarcinoma	+	-	MSI	+	preserved
82	81	M	Stomach, resection	Tubular adenocarcinoma	-	-	MSS	-	loss
83	63	F	Stomach, resection	Signet ring cell carcinoma	-	-	MSS	+	preserved
84	68	M	Stomach, resection	Mucinous adenocarcinoma	-	-	MSS	+	preserved
85	51	M	Stomach, resection	Signet ring cell carcinoma	-	-	MSS	-	preserved
86	66	M	Stomach, resection	Signet ring cell carcinoma	-	-	MSS	+	preserved
87	73	M	Stomach, resection	Tubular adenocarcinoma	-	-	MSS	+	loss
88	63	M	Stomach, resection	Tubular adenocarcinoma	-	-	MSS	+	preserved
89	74	M	Stomach, resection	Tubular adenocarcinoma	-	-	MSS	-	preserved
90	69	M	Stomach, resection	Signet ring cell carcinoma	-	-	MSS	+	preserved
91	74	F	Stomach, resection	Tubular adenocarcinoma	-	-	MSS	+	preserved
92	63	M	Stomach, resection	Signet ring cell carcinoma	-	-	MSS	-	preserved
93	67	M	Stomach, resection	Tubular adenocarcinoma	-	-	MSS	+	loss
94	77	M	Stomach, resection	Tubular adenocarcinoma	-	-	MSS	-	preserved
95	63	M	Stomach, resection	Tubular adenocarcinoma	-	-	MSS	+	preserved
96	65	M	Stomach, resection	Tubular adenocarcinoma	+	-	MSS	+	preserved
97	47	F	Stomach, resection	Tubular adenocarcinoma	-	-	MSS	+	preserved
98	76	M	Stomach, resection	Tubular adenocarcinoma	-	-	MSS	-	preserved
99	54	F	Stomach, resection	Signet ring cell carcinoma	-	-	MSS	+	preserved
100	74	F	Stomach, resection	Signet ring cell carcinoma	-	-	MSS	-	preserved
101	60	M	Stomach, resection	Tubular adenocarcinoma	+	-	MSS	+	preserved
102	66	M	Stomach, resection	Tubular adenocarcinoma	+	-	MSS	+	preserved
103	69	M	Stomach, resection	Tubular adenocarcinoma	-	-	MSS	+	preserved
104	82	M	Stomach, resection	Mucinous adenocarcinoma	-	-	MSS	+	preserved
105	42	F	Stomach, resection	Signet ring cell carcinoma	-	-	MSS	-	preserved
106	75	M	Stomach, resection	Mucinous adenocarcinoma	-	-	MSS	-	loss
107	56	M	Stomach, resection	Tubular adenocarcinoma	-	-	MSS	+	preserved
108	59	M	Stomach, resection	Signet ring cell carcinoma	-	-	MSS	+	preserved
109	34	F	Stomach, resection	Signet ring cell carcinoma	-	-	MSS	-	preserved
110	56	F	Stomach, resection	Tubular adenocarcinoma	-	-	MSS	+	preserved
111	66	M	Stomach, resection	Tubular adenocarcinoma	-	-	MSS	+	preserved
112	72	M	Stomach, resection	Tubular adenocarcinoma	-	-	MSS	+	preserved
113	65	M	Stomach, resection	Signet ring cell carcinoma	-	-	MSS	-	preserved
114	46	F	Stomach, resection	Tubular adenocarcinoma	-	-	MSS	+	preserved
115	68	M	Stomach, resection	Tubular adenocarcinoma	-	-	MSS	+	preserved
116	60	M	Stomach, resection	Tubular adenocarcinoma	-	-	MSS	+	preserved
117	60	M	Stomach, resection	Tubular adenocarcinoma	-	-	MSS	+	preserved
118	44	F	Stomach, resection	Tubular adenocarcinoma	-	-	MSS	+	preserved
119	45	F	Stomach, resection	Tubular adenocarcinoma	-	-	MSS	+	loss
120	73	M	Stomach, resection	Tubular adenocarcinoma	+	-	MSS	+	preserved
121	43	F	Stomach, resection	Signet ring cell carcinoma	-	-	MSS	+	preserved
122	55	M	Stomach, resection	Tubular adenocarcinoma	-	-	MSS	+	preserved
123	70	M	Stomach, resection	Tubular adenocarcinoma	+	-	MSS	-	preserved
124	61	M	Stomach, resection	Tubular adenocarcinoma	-	-	MSS	+	preserved
125	72	F	Stomach, resection	Tubular adenocarcinoma	-	-	MSS	+	loss
126	67	M	Stomach, resection	Tubular adenocarcinoma	-	-	MSS	-	preserved
127	69	M	Stomach, resection	Papillary adenocarcinoma	+	-	MSS	+	preserved
128	73	M	Stomach, resection	Signet ring cell carcinoma	-	-	MSS	-	preserved
129	52	F	Stomach, resection	Tubular adenocarcinoma	-	-	MSS	-	preserved
130	57	F	Stomach, resection	Tubular adenocarcinoma	-	-	MSS	+	preserved
131	54	F	Stomach, resection	Signet ring cell carcinoma	-	-	MSS	-	preserved
132	50	M	Stomach, resection	Signet ring cell carcinoma	-	-	MSS	-	preserved
133	49	M	Stomach, resection	Tubular adenocarcinoma	-	-	MSS	+	preserved
134	63	M	Stomach, resection	Signet ring cell carcinoma	-	-	MSS	-	preserved
135	47	F	Stomach, resection	Signet ring cell carcinoma	-	-	MSS	-	preserved
136	68	M	Stomach, resection	Tubular adenocarcinoma	-	-	MSS	+	preserved
137	57	F	Stomach, resection	Tubular adenocarcinoma	-	-	MSS	+	preserved
138	55	F	Stomach, resection	Signet ring cell carcinoma	-	-	MSS	-	preserved
139	42	F	Stomach, resection	undifferentiated carcinoma	-	-	MSS	+	loss
140	62	F	Stomach, resection	Tubular adenocarcinoma	-	-	MSS	+	preserved
141	50	M	Stomach, resection	Signet ring cell carcinoma	-	-	MSS	+	preserved
142	62	M	Stomach, resection	Tubular adenocarcinoma	-	-	MSS	+	preserved
143	58	F	Stomach, resection	Signet ring cell carcinoma	-	-	MSS	-	preserved
144	51	M	Stomach, resection	Signet ring cell carcinoma	-	-	MSS	-	preserved
145	64	M	Stomach, resection	Tubular adenocarcinoma	+	-	MSS	-	preserved
146	67	M	Stomach, resection	Tubular adenocarcinoma	-	-	MSS	+	preserved
147	66	F	Stomach, resection	Tubular adenocarcinoma	-	-	MSS	-	preserved
148	60	M	Stomach, resection	Adenosquamous carcinoma	-	-	MSS	-	preserved
149	61	M	Stomach, resection	Tubular adenocarcinoma	-	-	MSS	-	preserved
150	63	M	Stomach, resection	Mucinous adenocarcinoma	-	-	MSS	-	preserved
151	77	F	Stomach, resection	Tubular adenocarcinoma	-	-	MSS	+	preserved
152	50	M	Stomach, resection	Tubular adenocarcinoma	-	-	MSS	+	preserved
153	70	M	Stomach, resection	Signet ring cell carcinoma	-	-	MSS	+	preserved
154	50	M	Stomach, resection	Tubular adenocarcinoma	+	-	MSS	+	loss
155	59	F	Stomach, resection	Tubular adenocarcinoma	-	-	MSS	+	preserved
156	61	F	Stomach, resection	Tubular adenocarcinoma	-	-	MSI	+	preserved
157	76	F	Stomach, resection	Signet ring cell carcinoma	-	-	MSS	+	preserved
158	42	M	Stomach, resection	Tubular adenocarcinoma	-	-	MSS	-	preserved
159	29	F	Stomach, resection	Tubular adenocarcinoma	-	-	MSS	+	preserved
160	50	F	Stomach, resection	Signet ring cell carcinoma	-	-	MSS	+	preserved
161	52	F	Stomach, resection	Tubular adenocarcinoma	-	-	MSS	-	preserved
162	47	F	Stomach, resection	Tubular adenocarcinoma	-	-	MSS	-	preserved
163	58	F	Stomach, resection	Tubular adenocarcinoma	-	-	MSS	+	preserved
164	81	F	Stomach, resection	Tubular adenocarcinoma	-	-	MSS	+	loss
165	48	F	Stomach, resection	Tubular adenocarcinoma	+	-	MSS	-	preserved
166	50	M	Stomach, resection	Tubular adenocarcinoma	-	-	MSS	-	preserved
167	49	M	Stomach, resection	undifferentiated carcinoma	-	-	MSS	-	preserved
168	72	M	Stomach, resection	Signet ring cell carcinoma	-	-	MSS	+	preserved
169	56	F	Stomach, resection	Tubular adenocarcinoma	-	-	MSS	-	preserved
170	51	M	Stomach, resection	Signet ring cell carcinoma	-	-	MSS	+	preserved
171	68	M	Stomach, resection	Tubular adenocarcinoma	-	-	MSS	+	preserved
172	56	M	Stomach, resection	mixed adenoneuroendocrine carcinoma	-	-	MSS	-	loss
173	60	F	Stomach, resection	Tubular adenocarcinoma	-	-	MSS	-	preserved
174	63	M	Stomach, resection	Tubular adenocarcinoma	-	-	MSS	+	preserved
175	54	M	Stomach, resection	Signet ring cell carcinoma	-	-	MSS	+	preserved
176	68	M	Stomach, resection	Tubular adenocarcinoma	-	+	MSS	+	loss
177	59	F	Stomach, resection	Tubular adenocarcinoma	-	-	MSS	+	loss
178	57	M	Stomach, resection	Tubular adenocarcinoma	-	-	MSS	-	loss
179	43	F	Stomach, resection	Signet ring cell carcinoma	-	-	MSS	-	preserved
180	72	M	Stomach, resection	Signet ring cell carcinoma	-	-	MSS	+	loss
181	68	M	Stomach, resection	Tubular adenocarcinoma	-	-	MSS	+	preserved
182	64	M	Stomach, resection	Signet ring cell carcinoma	-	-	MSS	+	preserved
183	65	F	Stomach, resection	Tubular adenocarcinoma	-	-	MSS	-	preserved
184	76	M	Stomach, resection	Tubular adenocarcinoma	-	-	MSS	-	preserved
185	53	F	Stomach, resection	Tubular adenocarcinoma	-	-	MSS	+	preserved
186	76	F	Stomach, resection	undifferentiated carcinoma	-	-	MSS	+	preserved
187	58	F	Stomach, resection	Tubular adenocarcinoma	-	-	MSI	+	preserved
188	79	M	Stomach, resection	Papillary adenocarcinoma	+	-	MSS	-	preserved
189	57	M	Stomach, resection	Tubular adenocarcinoma	-	-	MSS	+	preserved
190	70	M	Stomach, resection	Tubular adenocarcinoma	-	-	MSS	+	loss
191	56	M	Stomach, resection	Mucinous adenocarcinoma	-	-	MSS	+	preserved
192	62	M	Stomach, resection	Signet ring cell carcinoma	-	-	MSS	-	preserved
193	77	F	Stomach, resection	Signet ring cell carcinoma	-	-	MSS	-	preserved
194	71	F	Stomach, resection	Tubular adenocarcinoma	-	-	MSS	+	preserved
195	80	M	Stomach, resection	Signet ring cell carcinoma	-	-	MSS	-	preserved
196	55	F	Stomach, resection	Signet ring cell carcinoma	-	-	MSS	+	preserved
197	55	M	Stomach, resection	Tubular adenocarcinoma	-	-	MSS	+	preserved
198	57	M	Stomach, resection	Tubular adenocarcinoma	-	-	MSS	-	loss
199	63	M	Stomach, resection	Signet ring cell carcinoma	-	-	MSS	+	preserved
200	49	F	Stomach, resection	Papillary adenocarcinoma	-	-	MSS	+	preserved
201	40	F	Stomach, resection	Tubular adenocarcinoma	-	-	MSS	+	preserved
202	63	M	Stomach, resection	Tubular adenocarcinoma	-	-	MSS	-	preserved
203	45	F	Stomach, resection	Signet ring cell carcinoma	-	-	MSS	+	preserved
204	70	M	Stomach, resection	Tubular adenocarcinoma	-	-	MSS	+	preserved
205	49	F	Stomach, resection	Signet ring cell carcinoma	-	-	MSS	-	preserved
206	48	M	Stomach, resection	Tubular adenocarcinoma	-	-	MSS	+	preserved
207	58	F	Stomach, resection	Signet ring cell carcinoma	-	-	MSS	+	preserved
208	61	M	Stomach, resection	Papillary adenocarcinoma	-	-	MSS	-	preserved
209	42	F	Stomach, resection	Tubular adenocarcinoma	-	-	MSS	+	preserved
210	68	M	Stomach, resection	Tubular adenocarcinoma	+	-	MSS	-	preserved
211	43	F	Stomach, resection	Tubular adenocarcinoma	-	-	MSS	+	preserved
212	35	M	Stomach, resection	Signet ring cell carcinoma	-	-	MSS	+	preserved
213	79	M	Stomach, resection	Tubular adenocarcinoma	-	-	MSS	+	preserved
214	52	F	Stomach, resection	Signet ring cell carcinoma	-	-	MSS	-	preserved
215	51	F	Stomach, resection	Signet ring cell carcinoma	-	-	MSS	+	loss
216	56	M	Stomach, resection	Tubular adenocarcinoma	-	-	MSS	+	preserved
217	78	M	Stomach, resection	Tubular adenocarcinoma	-	-	MSS	+	preserved
218	60	M	Stomach, resection	Signet ring cell carcinoma	-	-	MSS	-	loss
219	38	F	Stomach, resection	Tubular adenocarcinoma	-	-	MSS	-	preserved
220	77	M	Stomach, resection	Tubular adenocarcinoma	-	-	MSS	-	loss
221	67	M	Stomach, resection	Signet ring cell carcinoma	-	-	MSS	+	preserved
222	58	M	Stomach, resection	Tubular adenocarcinoma	-	-	MSS	+	preserved
223	64	M	Stomach, resection	Tubular adenocarcinoma	-	-	MSS	+	loss
224	78	F	Stomach, resection	Tubular adenocarcinoma	+	-	MSS	-	preserved
225	66	M	Stomach, resection	Tubular adenocarcinoma	+	-	MSS	+	preserved
226	64	F	Stomach, resection	Tubular adenocarcinoma	-	-	MSS	-	preserved
227	52	M	Stomach, resection	Tubular adenocarcinoma	-	-	MSS	+	loss
228	60	F	Stomach, resection	Tubular adenocarcinoma	-	-	MSS	+	preserved
229	78	M	Stomach, resection	Signet ring cell carcinoma	-	-	MSS	+	preserved
230	62	M	Stomach, resection	Tubular adenocarcinoma	-	-	MSS	+	loss
231	35	F	Stomach, resection	Tubular adenocarcinoma	-	-	MSS	+	preserved
232	55	M	Stomach, resection	Tubular adenocarcinoma	-	-	MSS	+	loss
233	85	M	Stomach, resection	Papillary adenocarcinoma	-	-	MSS	-	preserved
234	66	M	Stomach, resection	Papillary adenocarcinoma	-	-	MSS	+	loss
235	57	F	Stomach, resection	Signet ring cell carcinoma	-	-	MSS	-	preserved
236	78	M	Stomach, resection	Tubular adenocarcinoma	-	-	MSS	+	preserved
237	55	F	Stomach, resection	Tubular adenocarcinoma	-	-	MSS	-	preserved
238	49	F	Stomach, resection	Tubular adenocarcinoma	-	-	MSS	-	preserved
239	79	M	Stomach, resection	Tubular adenocarcinoma	-	-	MSS	-	preserved
240	67	M	Stomach, resection	Mucinous adenocarcinoma	+	-	MSS	-	preserved
241	64	M	Stomach, resection	Tubular adenocarcinoma	-	-	MSS	-	preserved
242	60	M	Stomach, resection	Tubular adenocarcinoma	+	-	MSS	+	preserved
243	54	F	Stomach, resection	Signet ring cell carcinoma	-	-	MSS	+	preserved
244	58	M	Stomach, resection	Tubular adenocarcinoma	+	-	MSS	+	preserved
245	49	M	Stomach, resection	Tubular adenocarcinoma	-	-	MSS	+	preserved
246	48	M	Stomach, resection	Tubular adenocarcinoma	-	-	MSS	+	preserved
247	56	F	Stomach, resection	Signet ring cell carcinoma	-	-	MSS	+	preserved
248	67	F	Stomach, resection	Tubular adenocarcinoma	+	-	MSS	-	preserved
249	40	F	Stomach, resection	Tubular adenocarcinoma	-	-	MSS	+	preserved
250	60	F	Stomach, resection	Tubular adenocarcinoma	-	-	MSS	-	preserved
251	70	M	Stomach, resection	Signet ring cell carcinoma	-	-	MSS	-	preserved
252	69	M	Stomach, resection	Tubular adenocarcinoma	-	-	MSS	-	preserved
253	47	F	Stomach, resection	undifferentiated carcinoma	-	-	MSS	+	loss
254	48	F	Stomach, resection	Tubular adenocarcinoma	-	-	MSS	+	preserved
255	61	F	Stomach, resection	Tubular adenocarcinoma	-	-	MSS	-	preserved
256	62	F	Stomach, resection	Tubular adenocarcinoma	-	-	MSS	-	loss
257	49	F	Stomach, resection	Tubular adenocarcinoma	-	-	MSS	-	preserved
258	64	M	Stomach, resection	Tubular adenocarcinoma	-	-	MSI	+	preserved
259	66	M	Stomach, resection	Papillary adenocarcinoma	+	-	MSS	+	preserved
260	54	M	Stomach, resection	Signet ring cell carcinoma	-	-	MSS	+	preserved
261	56	F	Stomach, resection	Mucinous adenocarcinoma	-	-	MSS	-	preserved
262	51	M	Stomach, resection	Signet ring cell carcinoma	-	-	MSS	+	preserved
263	81	M	Stomach, resection	Tubular adenocarcinoma	-	-	MSS	+	preserved
264	85	M	Stomach, resection	Tubular adenocarcinoma	-	-	MSS	-	preserved
265	55	M	Stomach, resection	Tubular adenocarcinoma	-	-	MSS	+	preserved
266	65	F	Stomach, resection	Tubular adenocarcinoma	-	-	MSS	-	preserved
267	66	M	Stomach, resection	Papillary adenocarcinoma	-	-	MSS	+	preserved
268	71	F	Stomach, resection	Tubular adenocarcinoma	+	-	MSS	+	preserved
269	60	M	Stomach, resection	Signet ring cell carcinoma	-	-	MSS	+	preserved
270	33	F	Stomach, resection	Signet ring cell carcinoma	-	-	MSS	+	preserved
271	64	M	Stomach, resection	Tubular adenocarcinoma	-	-	MSS	+	preserved
272	83	M	Stomach, resection	Tubular adenocarcinoma	-	-	MSS	-	loss
273	59	M	Stomach, resection	Tubular adenocarcinoma	-	-	MSS	-	preserved
274	56	F	Stomach, resection	Tubular adenocarcinoma	-	-	MSS	-	preserved
275	64	M	Stomach, resection	Tubular adenocarcinoma	-	-	MSS	+	preserved
276	75	M	Stomach, resection	Tubular adenocarcinoma	-	-	MSS	+	preserved
277	64	M	Stomach, resection	Tubular adenocarcinoma	-	-	MSI	+	preserved
278	42	M	Stomach, resection	Tubular adenocarcinoma	-	-	MSS	-	preserved
279	73	F	Stomach, resection	Tubular adenocarcinoma	-	-	MSI	+	preserved
280	58	M	Stomach, resection	Signet ring cell carcinoma	-	-	MSS	-	preserved
281	40	M	Stomach, resection	Signet ring cell carcinoma	-	-	MSS	-	preserved
282	52	F	Stomach, resection	Tubular adenocarcinoma	-	-	MSS	-	preserved
283	55	M	Stomach, resection	Tubular adenocarcinoma	-	-	MSS	+	preserved
284	61	M	Stomach, resection	Tubular adenocarcinoma	-	-	MSS	-	preserved
285	46	F	Stomach, resection	Tubular adenocarcinoma	-	-	MSS	+	preserved
286	56	M	Stomach, resection	Tubular adenocarcinoma	-	-	MSS	+	loss
287	53	M	Stomach, resection	Signet ring cell carcinoma	+	-	MSS	-	preserved
288	63	M	Stomach, resection	Tubular adenocarcinoma	+	-	MSS	+	preserved
